# Supplementary material for: Immunolocalization of Two Neurotrophins, NGF and BDNF, in the Pancreas of the South American Sea Lion Otaria flavescens and Bottlenose Dolphin Tursiops truncatus
Source: Animals (Basel). 2024 Aug 13;14(16):2336. doi: 10.3390/ani14162336 (PMC11350702; doi:10.3390/ani14162336)
Supplement: Supplementary file 1 [file animals-14-02336-s001.zip]

Archive with 1 entries (1 files):
- animals-3143398-supplementary.pdf
